# Supplementary material for: Systematic Genome-Wide Study and Expression Analysis of SWEET Gene Family: Sugar Transporter Family Contributes to Biotic and Abiotic Stimuli in Watermelon
Source: Int J Mol Sci. 2021 Aug 5;22(16):8407. doi: 10.3390/ijms22168407 (PMC8395094; doi:10.3390/ijms22168407)
Supplement: Supplementary file 1 [file ijms-22-08407-s001.zip]

Archive with 1 entries (1 files):
- ijms-1294608-supplementary.pdf
